# Supplementary material for: Global evaluation of the use of glycaemic impact measurements to food or nutrient intake
Source: Public Health Nutr. 2021 Feb 10;24(12):3966–75. doi: 10.1017/S1368980021000616 (PMC8369455; doi:10.1017/S1368980021000616)
Supplement: Supplementary file 1 [file S1368980021000616sup.zip]

Archive with 2 entries (2 files):
- S1368980021000616sup001.docx
- S1368980021000616sup002.docx
